# Supplementary material for: Sequence variation and functional analysis of a FRIGIDA orthologue (BnaA3.FRI) in Brassica napus
Source: BMC Plant Biol. 2018 Feb 13;18:32. doi: 10.1186/s12870-018-1253-1 (PMC5810009; doi:10.1186/s12870-018-1253-1)
Supplement: Supplementary file 1 — Accession information of the 174 B. napus and their BnaA3.FRI haplotypes. (XLSX 20 kb) [file 12870_2018_1253_MOESM1_ESM.xlsx]

## Sheet: sheet1
Accession information and haplotype of BnaA3.FRI of the 174 B. napus.
Accession Name	Country	Region	Crop type	Haplotypea			Flowering timeb
				BnaA3.FRI	BnaA10.FRI	Bnac3.FRI	2013XN	2014LZ	2014WH
25CC3	Australia	Australia	spring	1	2	3	65	55	165
Brutor	France	Europe	spring	1	3	1	71	72	169
Surpass 400	Australia	Australia	spring	1	3	1	61	56	123
Grouse	Austrilia	Austrilia	spring	1	2	1	.c	55	146
99-98	Canada	Canada	spring	1	1	1	62	51	151
Cao221167	Canada	Canada	spring	1	2	1	58	46	106
CAo3Ho-4	Canada	Canada	spring	1	1	1	61	57	150
Quantum(oo)	Canada	Canada	spring	1	2	1	62	54	132
Rundup resistant	Canada	Canada	spring	1	3	1	54	59	147
Tribune	Canada	Canada	spring	1	2	1	66	58	131
Drakkar	France	Europe	spring	1	2	2	68	58	160
Erglu	Germany	Europe	spring	1	3	1	74	60	164
Naleo	Europe	Europe	spring	1	2	1	61	65	152
Niklas	Sweden	Europe	spring	1	3	1	75	65	151
Willi	Europe	Europe	spring	1	3	1	64	43	166
Fuyou2	Sichuan (China)	Asia	spring	2	3	1	62	58	158
ZhongzaH8002	Hubei (China)	Asia	spring	2	1	2	61	53	160
Dunkeld	Australia	Australia	spring	2	1	1	61	57	157
Karoo	Australia	Australia	spring	2	1	1	74	51	151
WestarDH10	Canada	Canada	spring	2	2	1	71	51	146
Jet-Ne21	Europe	Europe	spring	2	2	1	64	48	142
OroDH	Germany	Europe	spring	2	2	1	49	59	149
Wesvlay	Europe	Europe	spring	2	2	1	62	55	167
99H99－15NR	Canada	Canada	spring	2	2	1	65	51	151
SC-UG6	Hubei (China)	Asia	spring	3	2	3	74	57	167
25CC1	Australia	Australia	spring	3	3	1	54	51	159
Impulse	SW(Australia)	Australia	spring	3	1	3	71	62	152
Surpass 600(TT)	Australia	Australia	spring	3	3	1	.	51	137
Altex	Canada	Canada	spring	3	2	1	60	54	160
Andor	Canada	Canada	spring	3	3	1	51	46	146
Comet	Denmark	Europe	spring	3	2	1	66	62	167
Cresor	France	Europe	spring	3	2	1	.	58	163
Gulliver	Europe	Europe	spring	3	2	1	62	58	166
GULLR	Sweden	Europe	spring	3	2	1	63	65	166
Nilla	Europe	Europe	spring	3	2	3	73	65	166
Optima	Denmark	Europe	spring	3	2	1	.	51	165
Primo	Europe	Europe	spring	3	3	1	81	62	175
Unknown	Europe	Europe	spring	3	3	1	.	52	152
Bvonowshi DH	Europe	Europe	spring	R	3	1	86	77	171
2004 Wuxue	Hubei (China)	Asia	semi-winter	1	3	1	.	100	170
Huyou9	Shanghai (China)	Asia	semi-winter	1	1	3	90	92	165
Ning RS-1	Jiangsu (China)	Asia	semi-winter	1	2	3	85	88	166
Shengyouqing	Shanghai (China)	Asia	semi-winter	1	1	1	57	73	164
Zheshuang3	Zhejiang (China)	Asia	semi-winter	1	2	1	.	62	162
Dac－chosen	Europe	Europe	semi-winter	1	3	2	78	.	160
Matador	Sweden	Europe	semi-winter	1	2	1	100	84	165
Wuo	Europe	Europe	semi-winter	1	1	1	54	48	137
324	Hubei (China)	Asia	semi-winter	2	3	1	68	61	159
4014	Hubei (China)	Asia	semi-winter	2	1	1	90	81	164
4312	Hubei (China)	Asia	semi-winter	2	3	1	62	68	161
84001	Hubei (China)	Asia	semi-winter	2	1	1	70	67	160
91806	Hubei (China)	Asia	semi-winter	2	1	3	60	57	155
(Candle×90－1)/F16	Hubei (China)	Asia	semi-winter	2	3	1	100	85	158
（P3-17-3×F2－3－1）F8	Hubei (China)	Asia	semi-winter	2	1	1	61	56	155
018A1	Australia	Asia	semi-winter	2	1	2	65	57	144
21933×9336/F6	Hubei (China)	Asia	semi-winter	2	1	3	60	48	104
24101Liu	Hubei (China)	Asia	semi-winter	2	2	1	70	62	157
24R14	Hubei (China)	Asia	semi-winter	2	3	1	65	62	150
821×Jie	China	Asia	semi-winter	2	1	1	62	64	154
Aijiazao	Hunan (China)	Asia	semi-winter	2	3	1	62	59	144
Baihua	Hubei (China)	Asia	semi-winter	2	3	1	72	67	161
CENN	Unknown	Asia	semi-winter	2	1	1	65	84	166
Chengdu186	Chengdu (China)	Asia	semi-winter	2	3	1	66	55	142
Chuan91	Sichuan (China)	Asia	semi-winter	2	2	1	58	57	147
Chuanyou58	Sichuan (China)	Asia	semi-winter	2	1	2	63	57	150
Deyou890	Sichuan (China)	Asia	semi-winter	2	2	1	60	62	158
Fan15	Hubei (China)	Asia	semi-winter	2	2	1	64	51	144
Fuyou1	China	Asia	semi-winter	2	1	2	73	52	142
Fuyou2	China	Asia	semi-winter	2	1	2	63	54	144
GanbaizaF7	Hubei (China)	Asia	semi-winter	2	1	1	69	61	159
Gannaize1	Hubei (China)	Asia	semi-winter	2	3	1	72	65	158
Ganyou14	Jiangxi (China)	Asia	semi-winter	2	1	2	65	51	140
Ganyou2	Jiangxi (China)	Asia	semi-winter	2	1	2	69	71	159
Ganyou3	Jiangxi (China)	Asia	semi-winter	2	1	1	63	62	163
Gaojiehe OT Huangshuang3	Hubei (China)	Asia	semi-winter	2	3	1	64	65	153
H090-black	Yunnan (China)	Asia	semi-winter	2	1	1	59	57	114
Hope106	Hubei (China)	Asia	semi-winter	2	2	1	63	62	153
Huashuang4	Hubei (China)	Asia	semi-winter	2	1	1	73	67	155
Huashuang5	Hubei (China)	Asia	semi-winter	2	1	1	61	60	155
Huayou10	Hubei (China)	Asia	semi-winter	2	3	1	74	64	159
Huayou11	Hubei (China)	Asia	semi-winter	2	3	1	.	71	161
Huayou14	Hubei (China)	Asia	semi-winter	2	3	1	80	73	159
Huayou5	Hubei (China)	Asia	semi-winter	2	1	1	93	73	164
Huayou6	Hubei (China)	Asia	semi-winter	2	3	1	69	59	150
HUoganyou12	Jiangxi (China)	Asia	semi-winter	2	1	1	51	44	113
Huyou14	Shanghai (China)	Asia	semi-winter	2	1	3	68	61	152
Huyou15	Shanghai (China)	Asia	semi-winter	2	1	2	82	75	161
Huyou9	Shanghai (China)	Asia	semi-winter	2	1	2	67	57	151
Japanese rapeseed	Japan	Asia	semi-winter	2	1	1	75	75	155
Luanxuan1462-1	Hubei (China)	Asia	semi-winter	2	1	1	60	56	150
Lunxuan1349-1	Hubei (China)	Asia	semi-winter	2	1	1	.	55	158
Lunxuan1367-2	Hubei (China)	Asia	semi-winter	2	1	1	.	58	155
Lunxuan1394-1	Hubei (China)	Asia	semi-winter	2	1	1	.	58	172
Lunxuan1410-2	Hubei (China)	Asia	semi-winter	2	2	1	72	64	166
Lunxuan1427-1	Hubei (China)	Asia	semi-winter	2	1	3	68	68	163
Lunxuan1432-2	Hubei (China)	Asia	semi-winter	2	1	1	61	54	155
Lunxuan1437-1	Hubei (China)	Asia	semi-winter	2	1	3	84	59	163
Lunxuan1469-1	Hubei (China)	Asia	semi-winter	2	2	2	67	61	163
Lunxuan1478-1	Hubei (China)	Asia	semi-winter	2	2	1	71	58	159
Lunxuan1506-2	Hubei (China)	Asia	semi-winter	2	1	3	67	55	158
Lunxuan1517-1	Hubei (China)	Asia	semi-winter	2	3	1	.	62	158
Lunxuan1542-1	Hubei (China)	Asia	semi-winter	2	1	1	68	57	161
Lunxuan1678-1	Hubei (China)	Asia	semi-winter	2	1	1	.	51	137
Lunxuan1689-1	Hubei (China)	Asia	semi-winter	2	1	4	54	48	96
Lunxuan1722-3	Hubei (China)	Asia	semi-winter	2	1	1	71	69	165
Lunxuan-Rundup	Hubei (China)	Asia	semi-winter	2	3	2	76	68	160
Mianyou12	Sichuan (China)	Asia	semi-winter	2	3	1	62	57	137
Ningyou	china	Asia	semi-winter	2	1	1	73	77	157
Ningyou7 DH3	Jiangsu (China)	Asia	semi-winter	2	1	1	70	65	152
NOnglin22	Japan	Asia	semi-winter	2	3	1	100	61	165
Nonglin40	Japan	Asia	semi-winter	2	3	1	64	66	159
Nongyou7	Jiangsu (China)	Asia	semi-winter	2	1	1	70	65	155
Puyou3	China	Asia	semi-winter	2	3	1	54	51	144
Qianxuan	Guizhou (China)	Asia	semi-winter	2	3	1	59	54	151
Qianxuan6	Guizhou (China)	Asia	semi-winter	2	3	3	.	53	151
Qingyou2	Qinghai (China)	Asia	semi-winter	2	1	1	72	58	152
RRCC/F10	Hubei (China)	Asia	semi-winter	2	3	1	77	69	157
S1	Hubei (China)	Asia	semi-winter	2	1	2	67	58	165
Shan115-2-1	China	Asia	semi-winter	2	1	1	69	65	160
Tieganqing	China	Asia	semi-winter	2	1	1	64	57	155
Unknown	Hubei (China)	Asia	semi-winter	2	3	1	79	65	147
Xiangnongyou2	Hunan (China)	Asia	semi-winter	2	3	1	74	59	158
Xiangnongyou3	Hunan (China)	Asia	semi-winter	2	3	1	61	58	160
Xiangyou15	hunan (China)	Asia	semi-winter	2	1	1	73	75	158
Xinhuanghua	China	Asia	semi-winter	2	1	3	58	54	150
Y018	Hubei (China)	Asia	semi-winter	2	1	2	71	61	154
Youguangye	Hubei (China)	Asia	semi-winter	2	3	1	60	62	162
YP1 DH	China	Asia	semi-winter	2	3	1	.	78	169
Yuanza1	Hubei (China)	Asia	semi-winter	2	1	1	61	48	118
Yunyou8	Yunnan (China)	Asia	semi-winter	2	1	2	60	51	149
Zheyou7	Zhejiang (China)	Asia	semi-winter	2	1	1	58	73	156
Zhongshuang11	Unknown	Asia	semi-winter	2	2	1	78	.	158
Zhongshuang9	Hubei (China)	Asia	semi-winter	2	1	2	67	68	154
Zhongyou821	Hubei (China)	Asia	semi-winter	2	1	1	60	56	158
Zhongyou9636	Hubei (China)	Asia	semi-winter	2	1	2	61	73	163
Aiyuan1-DH	Australia	Australia	semi-winter	2	1	1	.	.	.
Pinnade(TT) (Australia)	Australia	Australia	semi-winter	2	1	1	51	48	111
Jiayou3	Canada	Canada	semi-winter	2	3	1	72	68	154
SV-pyriter	Canada	Canada	semi-winter	2	1	1	57	51	144
Erra	Germany	Europe	semi-winter	2	1	1	64	66	167
Lirason	Germany	Europe	semi-winter	2	2	1	71	66	160
Rexi	Europe	Europe	semi-winter	2	1	1	78	81	166
Yudal	France	Europe	semi-winter	2	3	1	76	100	168
Conzuul	Unknown	Unknown	semi-winter	2	1	1	56	64	153
（7500×7511）F5	Hubei (China)	Asia	semi-winter	3	1	1	67	.	150
25Z0065-1-1	Hubei (China)	Asia	semi-winter	3	1	1	69	62	152
25Z0065-1-2	Hubei (China)	Asia	semi-winter	3	1	1	57	54	132
Chuanyou11	Sichuan (China)	Asia	semi-winter	3	3	1	57	56	118
GanbaizaF7	Hubei (China)	Asia	semi-winter	3	3	1	70	68	160
Huayou4	Hubei (China)	Asia	semi-winter	3	3	1	54	51	132
Lunxuan1446-2	Hubei (China)	Asia	semi-winter	3	2	1	88	79	165
Lunxuan1496-1	Hubei (China)	Asia	semi-winter	3	3	2	71	48	154
M202	Hubei (China)	Asia	semi-winter	3	1	1	65	58	153
Yangshengyushi25	Hubei (China)	Asia	semi-winter	3	1	1	.	57	159
H-47	Europe	Europe	semi-winter	3	1	3	62	57	150
Lunxuan1549	Hubei (China)	Asia	semi-winter	4	1	2	58	48	144
Rongyou4	Sichuan (China)	Asia	semi-winter	4	1	2	70	.	163
EBONY	Canade	Canada	winter	1	1	1	92	102	165
Bakow	Poland	Europe	winter	1	2	2	NFd	NF	171
Bienvenu	France	Europe	winter	1	1	2	NF	NF	176
Bolko	Europe	Europe	winter	1	1	1	NF	NF	182
Brauner Schnittkohl	Unknown	Europe	winter	1	1	1	NF	NF	.
Ceres	Germany	Europe	winter	1	1	2	NF	NF	184
Darmor	France	Europe	winter	1	1	2	NF	NF	181
Dwarf Essex	UK	Europe	winter	1	2	2	NF	NF	.
Express	Germany	Europe	winter	1	1	2	NF	NF	176
H-30	Europe	Europe	winter	1	1	1	NF	NF	182
Panter	Sweden	Europe	winter	1	1	2	NF	NF	181
Quinta	Germany	Europe	winter	1	2	2	NF	NF	179
Ramses	France	Europe	winter	1	1	2	NF	103	179
Slovenska Krajova	Czech Republic	Europe	winter	1	1	2	NF	NF	179
sollox	Germany	Europe	winter	1	1	2	NF	NF	185
Tapidor	France	Europe	winter	1	1	1	NF	NF	179
Liho	Unknown	Unknown	winter	1	1	2	.	NF	.
a, haplptype inferred by InDel marker
b, flowering time were recorded as from the date of sowing to the date of half of the plants flowering
c, flowering date missing
d, not flowering
