# Supplementary material for: Sequence variation and functional analysis of a FRIGIDA orthologue (BnaA3.FRI) in Brassica napus
Source: BMC Plant Biol. 2018 Feb 13;18:32. doi: 10.1186/s12870-018-1253-1 (PMC5810009; doi:10.1186/s12870-018-1253-1)
Supplement: Supplementary file 2 — Sequence variations and haplotypes of BnaA3.FRI in 30 B. napus. (XLSX 14 kb) [file 12870_2018_1253_MOESM2_ESM.xlsx]

## Sheet: Sheet1
The BnaA3.FRI haplotype of 30 sequenced B. napus accessions.
Accession name	Growth type	-104-(-132)	-18-（-28）	109-119	137	138	140	189	198	206	254	282	323	324	343	349	417	564	646-648	649	765	804	857	900	958	971	972-975	994	1042	1224	1615	1702	1790	1949	Haplotype by marker	Haplotype by sequence
				VETVPTN/-	E46G		Q47P	L63F		V69A	E85G		P108Q		V115I			K188N	-/G	K216E			A285D	I300M						F309I			A467T	V520F
Tapidor	winter	.	.	.	.	.	.	.	.	.	.	.	.	.	.	.	.	.	.	.	.	.	.	.	.	.	.	.	.	.	.	.	.	.	1	1
Darmor	winter	+	+	+	A	A	A	A	G	T	A	C	C	G	G	G	T	A	-	A	C	C	C	C	A	A	+	T	T	T	C	C	G	G	1	1
Bakow	winter	.	.	.	.	.	.	.	.	.	.	.	.	.	.	.	.	.	.	.	.	.	.	.	.	.	.	.	.	.	.	.	.	.	1	1
Drakkar	Spring	.	.	.	.	.	.	.	.	.	.	.	.	.	.	.	.	.	.	.	.	.	.	.	.	.	.	.	.	.	.	.	.	.	1	1
EBONY	winter	.	.	.	.	.	.	.	.	.	.	.	.	.	.	.	.	.	.	.	.	.	.	.	.	.	.	.	.	.	.	.	.	.	1	1
Express	winter	.	.	.	.	.	.	.	.	.	.	.	.	.	.	.	.	.	.	.	.	.	.	.	.	.	.	.	.	.	.	.	.	.	1	1
Grouse	Spring	.	.	.	.	.	.	.	.	.	.	.	.	.	.	.	.	.	.	.	.	.	.	.	.	.	.	.	.	.	.	.	.	.	1	1
Panter	winter	.	.	.	.	.	.	.	.	.	.	.	.	.	.	.	.	.	.	.	.	.	.	.	.	.	.	.	.	.	.	.	.	.	1	1
Rongyou4	winter	.	.	.	.	.	.	.	.	.	.	.	.	.	.	.	.	.	.	.	.	.	.	.	.	.	.	.	.	.	.	.	.	.	1	1
sollox	winter	.	.	.	.	.	.	.	.	.	.	.	.	.	.	.	.	.	.	.	.	.	.	.	.	.	.	.	.	.	.	.	.	.	1	1
99H99－15NR	Spring	-	-	.	.	.	.	.	A	C	G	T	A	A	A	T	C	.	.	.	A	G	A	G	G	G	-	G	A	.	T	T	.	.	2	2
4014	Semi-winter	-	-	.	.	.	.	.	A	C	G	T	A	A	A	T	C	.	.	.	A	G	A	G	G	G	-	G	A	.	T	T	.	.	2	2
Buglel(TT)	Semi-winter	-	-	.	.	.	.	.	A	C	G	T	A	A	A	T	C	.	.	.	A	G	A	G	G	G	-	G	A	.	T	T	.	.	2	2
Huayou14	Semi-winter	-	-	.	.	.	.	.	A	C	G	T	A	A	A	T	C	.	.	.	A	G	A	G	G	G	-	G	A	.	T	T	.	.	2	2
Lirasol	Semi-winter	-	-	.	.	.	.	.	A	C	G	T	A	A	A	T	C	.	.	.	A	G	A	G	G	G	-	G	A	.	T	T	.	.	2	2
Major	Semi-winter	-	-	.	.	.	.	.	A	C	G	T	A	A	A	T	C	.	.	.	A	G	A	G	G	G	-	G	A	.	T	T	.	.	2	2
Ningyou7	Semi-winter	-	-	.	.	.	.	.	A	C	G	T	A	A	A	T	C	.	.	.	A	G	A	G	G	G	-	G	A	.	T	T	.	.	2	2
Westar	Spring	-	-	.	.	.	.	.	A	C	G	T	A	A	A	T	C	.	.	.	A	G	A	G	G	G	-	G	A	.	T	T	.	.	2	2
3B014-2	Semi-winter	-	-	.	.	.	.	.	A	C	G	T	A	A	A	T	C	C	.	.	.	.	.	.	.	.	.	.	.	.	.	.	.	.	2	3
RRCC/F10	Semi-winter	-	-	.	.	.	.	.	A	C	G	T	A	A	A	T	C	.	.	.	A	G	A	.	G	.	-	G	A	.	T	T	.	.	2	4
Bronovski	Spring	-	-	.	.	.	.	.	A	C	G	T	A	A	A	T	C	.	.	.	A	G	.	.	G	.	-	.	A	.	T	T	.	.	2	5
DSV-SR-10	Semi-winter	-	-	.	.	.	.	.	A	C	G	T	A	A	A	T	C	C	+	G	.	.	.	.	G	.	.	.	A	.	T	T	.	.	2	6
Xiangyou15	Semi-winter	-	-	.	.	.	.	.	A	C	G	T	A	A	A	T	C	C	+	G	.	.	.	.	G	.	.	.	A	.	T	T	.	.	2	6
Huayou5	Semi-winter	-	-	.	.	.	.	.	A	C	G	T	A	A	A	T	C	.	.	.	A	G	.	.	G	.	-	.	A	A	.	.	A	T	2	7
25CC1	Spring	-	-	-	G	G	C	T	.	.	.	.	A	.	A	T	C	.	.	.	A	G	.	.	G	.	-	.	A	A	.	.	A	T	3	8
Altex	Spring	-	-	-	G	G	C	T	.	.	.	.	A	.	A	T	C	.	.	.	A	G	.	.	G	.	-	.	A	A	.	.	A	T	3	8
Andor	Spring	-	-	-	G	G	C	T	.	.	.	.	A	.	A	T	C	.	.	.	A	G	.	.	G	.	-	.	A	A	.	.	A	T	3	8
No.2127	Spring	-	-	-	G	G	C	T	.	.	.	.	A	.	A	T	C	.	.	.	A	G	.	.	G	.	-	.	A	A	.	.	A	T	3	8
Primo	Spring	-	-	-	G	G	C	T	.	.	.	.	A	.	A	T	C	.	.	.	A	G	.	.	G	.	-	.	A	A	.	.	A	T	3	8
308_2	Semi-winter	.	-	.	.	.	.	.	.	.	.	T	.	.	A	.	.	C	+	G	.	.	.	.	G	.	.	.	A	.	T	T	.	.	R	9
