# Supplementary material for: Sequence variation and functional analysis of a FRIGIDA orthologue (BnaA3.FRI) in Brassica napus
Source: BMC Plant Biol. 2018 Feb 13;18:32. doi: 10.1186/s12870-018-1253-1 (PMC5810009; doi:10.1186/s12870-018-1253-1)
Supplement: Supplementary file 3 — The temperature data for the whole growth period of oilseed Rapa in the three field sites. (XLSX 20 kb) [file 12870_2018_1253_MOESM3_ESM.xlsx]

## Sheet: 2013XN
Date	The highest temperature	The lowest temperature
2013-05-21	26	6
2013-05-22	21	7
2013-05-23	21	8
2013-05-24	25	7
2013-05-25	27	7
2013-05-26	22	9
2013-05-27	14	9
2013-05-28	17	5
2013-05-29	18	7
2013-05-30	18	8
2013-05-31	24	5
2013-06-01	26	6
2013-06-02	28	6
2013-06-03	30	9
2013-06-04	26	10
2013-06-05	30	13
2013-06-06	19	13
2013-06-07	15	12
2013-06-08	14	7
2013-06-09	19	2
2013-06-10	25	3
2013-06-11	26	6
2013-06-12	26	7
2013-06-13	27	10
2013-06-14	24	13
2013-06-15	24	13
2013-06-16	25	14
2013-06-17	26	16
2013-06-18	23	16
2013-06-19	18	15
2013-06-20	19	12
2013-06-21	24	10
2013-06-22	26	9
2013-06-23	25	9
2013-06-24	25	9
2013-06-25	26	9
2013-06-26	28	8
2013-06-27	30	8
2013-06-28	27	12
2013-06-29	27	11
2013-06-30	28	14
2013-07-01	28	15
2013-07-02	27	17
2013-07-03	23	15
2013-07-04	27	11
2013-07-05	28	12
2013-07-06	19	14
2013-07-07	18	14
2013-07-08	20	12
2013-07-09	22	11
2013-07-10	20	14
2013-07-11	21	15
2013-07-12	23	14
2013-07-13	21	16
2013-07-14	23	14
2013-07-15	25	12
2013-07-16	22	14
2013-07-17	22	12
2013-07-18	22	10
2013-07-19	29	9
2013-07-20	26	10
2013-07-21	28	11
2013-07-22	30	13
2013-07-23	21	15
2013-07-24	18	13
2013-07-25	19	13
2013-07-26	19	12
2013-07-27	20	12
2013-07-28	26	7
2013-07-29	28	9
2013-07-30	27	10
2013-07-31	27	10
2013-08-01	28	9
2013-08-02	28	9
2013-08-03	30	9
2013-08-04	27	11
2013-08-05	22	13
2013-08-06	22	11
2013-08-07	28	9
2013-08-08	30	9
2013-08-09	25	12
2013-08-10	27	12
2013-08-11	30	9
2013-08-12	31	11
2013-08-13	30	12
2013-08-14	28	14
2013-08-15	26	15
2013-08-16	27	14
2013-08-17	27	14
2013-08-18	27	15
2013-08-19	26	16
2013-08-20	26	14
2013-08-21	23	16
2013-08-22	26	14
2013-08-23	24	15
2013-08-24	26	15
2013-08-25	29	15
2013-08-26	22	16
2013-08-27	18	13
2013-08-28	21	10
2013-08-29	24	8
2013-08-30	24	9
2013-08-31	19	12
2013-09-01	18	9
2013-09-02	18	9
2013-09-03	15	7
2013-09-04	16	7
2013-09-05	18	8
2013-09-06	13	9
2013-09-07	20	6
2013-09-08	21	5
2013-09-09	19	5
2013-09-10	21	3
2013-09-11	23	3
2013-09-12	26	3
2013-09-13	22	5
2013-09-14	20	9
2013-09-15	20	9
2013-09-16	21	10

## Sheet: 2014LZ
Date	The highest temperature	The lowest temperature
2014-05-20	25	7
2014-05-21	22	9
2014-05-22	19	9
2014-05-23	16	9
2014-05-24	15	4
2014-05-25	20	4
2014-05-26	22	6
2014-05-27	22	9
2014-05-28	24	9
2014-05-29	23	11
2014-05-30	27	11
2014-05-31	29	11
2014-06-01	26	11
2014-06-02	21	13
2014-06-03	23	10
2014-06-04	24	12
2014-06-05	23	12
2014-06-06	24	11
2014-06-07	24	11
2014-06-08	24	11
2014-06-09	24	11
2014-06-10	20	12
2014-06-11	16	10
2014-06-12	14	8
2014-06-13	19	9
2014-06-14	23	11
2014-06-15	26	10
2014-06-16	27	9
2014-06-17	23	11
2014-06-18	18	8
2014-06-19	22	8
2014-06-20	22	8
2014-06-21	25	9
2014-06-22	23	11
2014-06-23	19	11
2014-06-24	22	11
2014-06-25	23	12
2014-06-26	20	13
2014-06-27	18	11
2014-06-28	24	7
2014-06-29	23	10
2014-06-30	24	9
2014-07-01	26	9
2014-07-02	22	11
2014-07-03	27	9
2014-07-04	28	11
2014-07-05	27	12
2014-07-06	24	13
2014-07-07	17	12
2014-07-08	15	9
2014-07-09	23	11
2014-07-10	22	10
2014-07-11	21	10
2014-07-12	24	9
2014-07-13	26	8
2014-07-14	28	9
2014-07-15	29	10
2014-07-16	29	11
2014-07-17	28	12
2014-07-18	25	12
2014-07-19	25	14
2014-07-20	22	13
2014-07-21	17	11
2014-07-22	16	11
2014-07-23	25	6
2014-07-24	28	8
2014-07-25	27	10
2014-07-26	28	11
2014-07-27	27	12
2014-07-28	29	12
2014-07-29	30	12
2014-07-30	28	12
2014-07-31	28	13
2014-08-01	28	12
2014-08-02	24	14
2014-08-03	21	12
2014-08-04	19	12
2014-08-05	16	13
2014-08-06	17	12
2014-08-07	19	12
2014-08-08	23	12
2014-08-09	22	11
2014-08-10	16	11
2014-08-11	22	10
2014-08-12	22	9
2014-08-13	23	8
2014-08-14	24	7
2014-08-15	23	7
2014-08-16	22	9
2014-08-17	26	10
2014-08-18	27	9
2014-08-19	20	11
2014-08-20	17	9
2014-08-21	20	8
2014-08-22	17	9
2014-08-23	23	5
2014-08-24	21	7
2014-08-25	23	8
2014-08-26	25	7
2014-08-27	26	7
2014-08-28	21	9
2014-08-29	20	9
2014-08-30	20	10
2014-08-31	17	9
2014-09-01	21	5
2014-09-02	23	5
2014-09-03	24	6
2014-09-04	21	8
2014-09-05	19	11
2014-09-06	21	12
2014-09-07	20	12
2014-09-08	17	12
2014-09-09	18	10
2014-09-10	19	11
2014-09-11	21	8
2014-09-12	14	10
2014-09-13	11	7
2014-09-14	14	7
2014-09-15	13	9
2014-09-16	19	6
2014-09-17	22	5
2014-09-18	23	6
2014-09-19	23	7

## Sheet: 2014WH
Date	The highest temperature	The lowest temperature
2014-10-01	28	18
2014-10-02	29	17
2014-10-03	28	19
2014-10-04	27	18
2014-10-05	26	17
2014-10-06	26	15
2014-10-07	27	14
2014-10-08	27	16
2014-10-09	27	17
2014-10-10	26	17
2014-10-11	24	16
2014-10-12	22	14
2014-10-13	21	12
2014-10-14	25	14
2014-10-15	25	16
2014-10-16	23	17
2014-10-17	26	17
2014-10-18	25	18
2014-10-19	28	21
2014-10-20	21	17
2014-10-21	24	14
2014-10-22	24	14
2014-10-23	27	14
2014-10-24	28	15
2014-10-25	30	17
2014-10-26	27	18
2014-10-27	19	16
2014-10-28	16	13
2014-10-29	17	14
2014-10-30	19	13
2014-10-31	19	14
2014-11-01	17	11
2014-11-02	16	8
2014-11-03	18	8
2014-11-04	16	10
2014-11-05	20	10
2014-11-06	14	10
2014-11-07	15	10
2014-11-08	15	10
2014-11-09	15	10
2014-11-10	18	9
2014-11-11	18	10
2014-11-12	16	9
2014-11-13	19	9
2014-11-14	13	9
2014-11-15	16	9
2014-11-16	17	8
2014-11-17	16	7
2014-11-18	16	7
2014-11-19	19	7
2014-11-20	19	10
2014-11-21	21	12
2014-11-22	16	12
2014-11-23	13	10
2014-11-24	13	10
2014-11-25	14	7
2014-11-26	14	9
2014-11-27	12	9
2014-11-28	12	9
2014-11-29	11	8
2014-11-30	8	3
2014-12-01	10	2
2014-12-02	7	3
2014-12-03	9	2
2014-12-04	11	1
2014-12-05	12	3
2014-12-06	13	5
2014-12-07	12	4
2014-12-08	11	4
2014-12-09	9	5
2014-12-10	6	2
2014-12-11	10	2
2014-12-12	12	2
2014-12-13	13	2
2014-12-14	11	4
2014-12-15	8	2
2014-12-16	10	0
2014-12-17	10	0
2014-12-18	13	2
2014-12-19	11	3
2014-12-20	9	2
2014-12-21	10	0
2014-12-22	12	2
2014-12-23	13	1
2014-12-24	9	3
2014-12-25	8	3
2014-12-26	10	3
2014-12-27	13	3
2014-12-28	17	4
2014-12-29	17	4
2014-12-30	11	5
2014-12-31	9	1
2015-01-01	11	2
2015-01-02	14	4
2015-01-03	16	5
2015-01-04	13	9
2015-01-05	7	5
2015-01-06	9	1
2015-01-07	11	1
2015-01-08	13	6
2015-01-09	14	5
2015-01-10	16	4
2015-01-11	12	6
2015-01-12	11	6
2015-01-13	12	3
2015-01-14	12	3
2015-01-15	14	4
2015-01-16	12	3
2015-01-17	12	4
2015-01-18	14	4
2015-01-19	14	6
2015-01-20	13	5
2015-01-21	12	2
2015-01-22	14	4
2015-01-23	16	8
2015-01-24	11	8
2015-01-25	11	4
2015-01-26	5	3
2015-01-27	3	1
2015-01-28	1	-1
2015-01-29	4	-2
2015-01-30	4	0
2015-01-31	3	1
2015-02-01	4	0
2015-02-02	8	0
2015-02-03	10	1
2015-02-04	10	1
2015-02-05	12	1
2015-02-06	13	3
2015-02-07	10	3
2015-02-08	11	1
2015-02-09	11	1
2015-02-10	16	4
2015-02-11	16	4
2015-02-12	20	7
2015-02-13	20	7
2015-02-14	15	8
2015-02-15	17	8
2015-02-16	18	7
2015-02-17	16	10
2015-02-18	12	8
2015-02-19	8	6
2015-02-20	14	4
2015-02-21	12	5
2015-02-22	11	5
2015-02-23	14	5
2015-02-24	10	7
2015-02-25	12	8
2015-02-26	9	6
2015-02-27	4	2
2015-02-28	12	1
2015-03-01	14	4
2015-03-02	13	8
2015-03-03	9	6
2015-03-04	5	1
2015-03-05	7	1
2015-03-06	10	3
2015-03-07	13	7
2015-03-08	17	7
2015-03-09	12	7
2015-03-10	13	6
2015-03-11	19	6
2015-03-12	20	7
2015-03-13	16	11
2015-03-14	15	10
2015-03-15	20	9
2015-03-16	18	14
2015-03-17	14	12
2015-03-18	13	8
2015-03-19	13	9
2015-03-20	19	9
2015-03-21	21	11
2015-03-22	20	12
2015-03-23	19	11
2015-03-24	20	10
2015-03-25	18	11
2015-03-26	20	9
2015-03-27	22	10
2015-03-28	19	13
2015-03-29	24	14
2015-03-30	28	17
2015-03-31	29	19
2015-04-01	23	17
2015-04-02	15	12
2015-04-03	15	12
2015-04-04	14	11
2015-04-05	13	9
2015-04-06	9	6
2015-04-07	13	5
2015-04-08	14	7
2015-04-09	20	9
2015-04-10	22	11
2015-04-11	21	12
2015-04-12	18	9
2015-04-13	21	7
2015-04-14	20	11
2015-04-15	24	12
2015-04-16	24	17
2015-04-17	23	16
2015-04-18	22	15
2015-04-19	16	9
2015-04-20	22	11
2015-04-21	26	12
2015-04-22	26	15
2015-04-23	25	17
2015-04-24	27	15
2015-04-25	27	17
2015-04-26	31	17
2015-04-27	32	19
2015-04-28	29	19
2015-04-29	29	18
2015-04-30	25	20
2015-05-01	24	17
2015-05-02	26	16
2015-05-03	25	18
2015-05-04	25	16
2015-05-05	25	18
2015-05-06	29	18
2015-05-07	29	18
2015-05-08	28	18
2015-05-09	28	18
2015-05-10	29	17
2015-05-11	19	12
2015-05-12	27	18
