# Supplementary material for: Sequence variation and functional analysis of a FRIGIDA orthologue (BnaA3.FRI) in Brassica napus
Source: BMC Plant Biol. 2018 Feb 13;18:32. doi: 10.1186/s12870-018-1253-1 (PMC5810009; doi:10.1186/s12870-018-1253-1)
Supplement: Supplementary file 4 — Primers used in this study. (XLSX 12 kb) [file 12870_2018_1253_MOESM4_ESM.xlsx]

## Sheet: Sheet1
Primers used in this study.
	Primer names	Primer sequences (5' to 3')
Gene amplification	BnaA3.FRI-F	CGCGGATCCCGGTTCCAGTTCTTCAAGTTTC
	BnaC3.FRI-F	ATGGCCGTCCGTAACGGCTACGCACATCGT
	BnaA3.FRI/C3-R	CTACATTCCTCCTATGCGGTCTTGTGATAAGTTAC
	BnaA10.FRI-F	TTCCCAGCTCTAGTTCTACATACCTTATCTCTCC
	BnaA10.FRI-R	GGTTTACTTAGATAGTGATGTTGATGTATCTGTGG
	BnaC9.FRI-F	ATATCTCTCCTGACATCTTAACAAAACTAGGGATT
	BnaC9.FRI-R	TCATACCCCAAGTGTCTAAACGAACAGGACCGCAG
Sequencing	A3/C3-seq1	AAACCTTCCTCGCGGTGAT
	A3-seq2	TGTCCTATCTCAATGCATGG
	A3-seq3	TGAGTACGTTACAAAGGTGG
	A3-seq4	CCCAGCGAAAGAAGTACCAG
	C3-seq2	GTTCGTGTTGGATTGCATTG
	C3-seq3	AGCTTCGCCATTTGCTCTTG
	C3-seq4	TTGGAAGCTCACAAGTTAG
	A10/C9-seq1	GCAGGGATCATATGGGAATC
	A10/C9-seq2	TGTGAGCCTCCAAACACTTC
	A10/C9-seq3	GGCTTCTTCGCTTCTAACTT
InDel markers	ID-A3FRI.1-F	GAGTGTGGAAAATTGGAATG
	ID-A3FRI.1-R	TTGTTGATGGAGCAGGGAGCAGA
	ID-A3FRI.2-F	TAATGGTTCTCTGCTCCCTG
	ID-A3FRI.2-R	ACGCGGTTAAGTCGACGATG
	ID-A10FRI-F	ATCCCTGCCCATGATCCATC
	ID-A10FRI-R	GCGATTGTGTGGCAGCAACC
	ID-C3FRI-F	AAGCGCAGGCTACTGTCGAA
	ID-C3FRI-R	ACGCAATCGCCGTGGCTGTT
Plasmid construction	BnaA3.FRI-PF-BamHI	CGCGGATCCGGGATTACAGGCTTCAACCTTCTAT
	BnaA3.FRI-GR-SmaI	TCCCCCGGGAATATCAATTACAGATCCTAAGCTTTCTG
	BnaA3.FRI-PR-SmaI	TCCCCCGGG TGGGGATTGCGGAAGAAGAAGA
	BnaA3.FRI-GF-SmaI	TCCCCCGGG ATGGCCGTCCGTAATGGTTCTCT
	BnaA3.FRI-GR_EcoRI	TTACGAATTCCTACATTCCTCCTATGCGGTCTT
	proF-BamHI	CGCGGATCCGGAAGATCCACTCAGCGAAG
	proR-HindIII	CCCAAGCTTTGGGGATTGCGGAAGAAGGA
	BnaA3.FRI-F-PmlI	TAGTCACGTG ATGGCCGTCCGTAATGGTTC
	BnaA3.FRI-R-AsiSI	CGTGAGCGATCGC CTACATTCCTCCTATGCGGT
qRT-PCR analysis	BnaENTH-F	GTTTAGACCCGTTGCTGCTC
	BnaENTH-R	TTGTCCATCTCAGCCATTTG
	ACTIN2-F	GTTCCAGCCCTCGTTTGTG
	ACTIN2-R	CAAGTGCTGTGATTTCTTTGCTC
	Col.FRI-rt1F	GGTGCTTTGAAGCGGTCACAGT
	Col.FRI-rt1R	GCCCTCTCAAATGACTCCTTGC
	Col.FLC-rt1F	TACAGCTTCTCCTCCGGCGATA
	Col.FLC-rt1R	TCCCACAAGCTTGCTATCCACA
	BnaA3.FRI-rt1F	CAAGCACCCATGGCATCTAAAAC
	BnaA3.FRI-rt1R	ACATCGGAGAATAAGATGCGGC
