# Supplementary material for: Sequence variation and functional analysis of a FRIGIDA orthologue (BnaA3.FRI) in Brassica napus
Source: BMC Plant Biol. 2018 Feb 13;18:32. doi: 10.1186/s12870-018-1253-1 (PMC5810009; doi:10.1186/s12870-018-1253-1)
Supplement: Supplementary file 5 — Polymorphic sites within BnaA3.FRI, BnaA10.FRI, and BnaC3.FRI. (XLSX 14 kb) [file 12870_2018_1253_MOESM5_ESM.xlsx]

## Sheet: Sheet1
Polymorphism sites in BnaA3.FRI, BnaA10.FRI, and BnaC3.FRI.
Position within genea	Polymorphism	Location	Predicted amino acid change
BnaA3.FRI
-132	29/0	5'UTR	VETVPTN/-d
-28	11/0	5'UTR	E46G
109	21/0b	exon1
137	A/Gc	exon1	Q47P
138	A/G	exon1	L63F
140	A/C	exon1
189	A/T	exon1	V69A
198	G/A	exon1	E85G
206	T/C	exon1
254	A/G	exon1	P108Q
282	C/T	exon1
323	C/A	exon1	V115I
324	G/A	exon1
343	G/A	exon1
348	G/T	exon1
417	T/C	exon1
762	C/A	exon1	A285D
801	C/G	exon1	I300M
854	C/A	exon1
900	C/G	exon1
958	A/G	intron1
971	A/G	intron1
972	4/0	intron1
994	T/G	intron1	F309I
1042	T/A	intron1
1224	T/A	exon2
1615	C/T	exon3	A467T
1702	C/T	exon3	V520F
1790	G/A	exon3
1994	G/T	exon3
BnaA10.FRI
40	0/21	exon1	-/PSTRENQ
138	A/T	exon1	G46H
332	0/9	exon1	-/ATA
365	C/A	exon1	P122Q
366	A/G	exon1
393	G/T	exon1	E131D
603	G/C	exon1
627	G/C	exon1
632	C/G	exon1	S211C
654	3/0	exon1	K/-
664	T/C	exon1	F222L
674	T/G	exon1	V225G
699	G/C	exon1
729	G/C	exon1	M243I
731	G/A	exon1	S244N
750	G/C	exon1
757	G/C	exon1	A253P
924	T/C	intron1
971	0/1	intron1
998	C/G	intron1
1126	T/C	intron1
1178	T/A	exon2
1184	T/G	exon2
1265	A/C	exon2
1309	C/T	intron2
1343	C/T	intron2
1384	G/T	intron2
1407	G/T	exon3	E364D
1488	T/A	exon3
1614	G/C	exon3	L433F
BnaC3.FRI
74	G/A	exon1	R25Q
106	0/21	exon1	-/VPTNIETT
195	G/A	exon1
288	T/C	exon1
289	A/G	exon1	I97V
305	C/T	exon1	A102V
312	G/T	exon1
314	0/9	exon1	-/PKD
323	C/A	exon1
325	T/G	exon1	S109A
327	G/C	exon1
328	C/T	exon1	P110S
330	G/T	exon1
331	A/G	exon1	N111G
332	A/G	exon1
333	C/A	exon1
334	A/G	exon1	K112Q
373	G/C	exon1	E125Q
411	C/T	exon1
507	C/G	exon1
654	G/A	exon1
829	G/A	exon1	D277N
934	G/A	intron1
967	0/2	intron1
1074	A/G	intron1
1095	C/G	intron1
1106	T/G	intron1
1110	T/C	intron1
1115	C/A	intron1
1125	A/T	intron1
1126	T/G	intron1
1137	0/1	intron1
1147	A/G	intron1
1168	7/0	intron1
1181	T/A	intron1
1182	T/A	intron1
1202	T/C	intron1
1421	A/T	intron2
1423	11/0	intron2
1498	C/G	exon3
1566	C/T	exon3	A386V
1648	G/A	exon3
1681	C/G	exon3
1682	A/C	exon3
1695	G/T	exon3	R429L
1698	T/G	exon3	M430R
1718	C/G	exon3	Q437E
1966	A/C	exon3
1987	A/T	exon3
1992	C/A	exon3	T528N
a The positions are given relative to the ATG start codon. The positions of InDels refer to the start of the insertion/deletion. All of the positions of the three BnaFRI are refer to B. napus cv. Tapidor.
b For InDel polymorphisms, the numbers indicate the size of insertion/deletion.
c Letters preceding the slash indicate the nucleotide at the respective position in Darmor allele for each BnaFRI copy.
d ‘-’indicate deletions of amino acid sequence
